# Supplementary material for: Genome-Wide Analysis and Expression Profile of Superoxide Dismutase (SOD) Gene Family in Rapeseed (Brassica napus L.) under Different Hormones and Abiotic Stress Conditions
Source: Antioxidants (Basel). 2021 Jul 25;10(8):1182. doi: 10.3390/antiox10081182 (PMC8389029; doi:10.3390/antiox10081182)
Supplement: Supplementary file 1 [file antioxidants-10-01182-s001.zip]

Archive with 1 entries (1 files):
- antioxidants-1272368-supplementary.xlsx
